# Supplementary material for: Enhancing Visible-Light Photocatalytic Activity of AgCl Photocatalyst by CeO2 Modification for Degrading Multiple Organic Pollutants
Source: Nanomaterials (Basel). 2025 Apr 1;15(7):537. doi: 10.3390/nano15070537 (PMC11990855; doi:10.3390/nano15070537)
Supplement: Supplementary file 1 [file nanomaterials-15-00537-s001.zip]

Archive with 1 entries (1 files):
- nanomaterials-3523329-supplementary.pdf
